# Supplementary material for: Savory Signaling: T1R Umami Receptor Modulates Endoplasmic Reticulum Calcium Store Content and Release Dynamics in Airway Epithelial Cells
Source: Nutrients. 2023 Jan 18;15(3):493. doi: 10.3390/nu15030493 (PMC9919336; doi:10.3390/nu15030493)
Supplement: Supplementary file 1 [file nutrients-15-00493-s001.zip]

Archive with 1 entries (1 files):
- nutrients-2135128-supplementary.pdf
